# Supplementary material for: Differentiating Nanomaghemite and Nanomagnetite and Discussing Their Importance in Arsenic and Lead Removal from Contaminated Effluents: A Critical Review
Source: Nanomaterials (Basel). 2021 Sep 6;11(9):2310. doi: 10.3390/nano11092310 (PMC8471304; doi:10.3390/nano11092310)
Supplement: Supplementary file 1 [file nanomaterials-11-02310-s001.zip]

Archive with 1 entries (1 files):
- nanomaterials-1362622-supplementary.pdf
